# Supplementary material for: Evaluation of transcutaneous electrical acupoint stimulation for improving pain and cognitive function in elderly patients around the perioperative period of hip replacement surgery: A meta-analysis
Source: PLoS One. 2024 Oct 21;19(10):e0309673. doi: 10.1371/journal.pone.0309673 (PMC11493289; doi:10.1371/journal.pone.0309673)
Supplement: S1 Data — (XLSX) [file pone.0309673.s004.xlsx]

## Sheet: Sheet1
		Day-1 VAS						Day-2 VAS						POCD rates				Day-1 MMSE						Day-3 MMSE						nausea rate				vomiting rate				pruritus rate				dizziness rate
author	number of patients	mean1	sd1	total1	mean2	sd2	total2	mean1	sd1	total1	mean2	sd2	total2	tevent	tn	cevent	cn	mean1	sd1	total1	mean2	sd2	total2	mean1	sd1	total1	mean2	sd2	total2	tevent	tn	cevent	cn	tevent	tn	cevent	cn	tevent	tn	cevent	cn	tevent	tn	cevent	cn
Sun K et al. 2018	40													7	20	13	20	24.3	3.5	20	20.8	5.7	20	25.3	2.3	20	22.6	3.2	20
Yang et al. 2023	120													3	60	11	60													1	60	3	60	0	60	4	60					1	60	2	60
Lan et al. 2017	60	3.75	1.13	30	3.73	1.22	30	2.82	1.54	30	2.77	1.27	30																	5	30	14	30	3	30	10	30	3	30	4	30	2	30	8	30
Sun PH et al.2019	80	3.4	0.5	40	3.6	0.6	40	3.2	0.5	40	3.4	0.4	40																	5	40	11	40	4	40	11	40	6	40	8	40
Duan et al. 2019	80	2	0.6	40	2.5	0.2	40							13	40	18	40
Yin et al. 2015	53													7	27	10	26							23.8	1.68	27	21.8	1.79	26
Lu et al. 2019	91	4.32	1.09	46	5.58	1.31	45	3.97	0.91	46	4.64	0.97	45	12	46	21	45							24.47	1.46	46	21.45	2.23	45
Liu et al. 2019	60																	26.14	2.16	30	22.06	1.11	30
Peng ta al. 2019	80	3.4	0.4	40	3.6	0.5	40	3.2	0.5	40	3.4	0.4	40																	5	40	11	40	4	40	11	40	6	40	8	40
Wang DD et al. 2016	60	2.3	1	30	2.5	1	30							6	30	14	30	25.8	1	30	22.7	2.3	30	25.9	1.1	30	23.8	1.9	30
Wang JW et al. 2017	62	3.61	0.49	31	5.42	0.502	31	3.06	0.81	31	4.39	0.49	31																													5	31	12	31
Ge et al. 2023	60	3.57	0.86	30	4.17	0.79	30	2.9	5.55	30	3.37	0.61	30
Li et al. 2020	100	3.6	1.3	50	3.4	1.4	50	2.9	1.5	50	3.3	1.1	50
